# Supplementary material for: Regulation and Regulatory Role of WNT Signaling in Potentiating FSH Action during Bovine Dominant Follicle Selection
Source: PLoS One. 2014 Jun 17;9(6):e100201. doi: 10.1371/journal.pone.0100201 (PMC4061082; doi:10.1371/journal.pone.0100201)
Supplement: Table S1 — Bovine granulosa cell expressed WNT signaling pathway members identified by RNA sequencing. (XLSX) [file pone.0100201.s001.xlsx]

## Sheet: Sheet1
Wnt Pathway	Gene Class	Gene Symbol	Entrez Gene Name	RefSeq	PDF1-RPKM	PDF2-RPKM	ODF1-RPKM	ODF2-RPKM	Abbreviations
Both	WLS	WLS	wntless homolog	NM_001192651.1	2.19632	0.391576	0.510665	1.2772	PDF1	Largest follicle (F1) at predeviation stage
Both	WIF1	WIF1	WNT inhibitory factor 1	NM_001075996.1	0.018497	0	0.0351648	0	PDF2	Second largest ollicle (F2) at predeviation stage
Both	FZD	FZD1	frizzled family receptor 1	NM_001101048	18.7609	16.3587	21.2595	18.5556	ODF1	Largest follicle (F1) at onset of deviation stage
Both		FZD3	frizzled family receptor 3	NM_001192964	8.14095	8.05767	7.23798	9.37475	ODF2	Second largest follicle (F2) at onset of deviation stage
Both		FZD5	frizzled family receptor 5	XM_580981	5.29895	5.48078	4.44435	3.91926	RPKM	Reads Per Kilobase of transcript per Million mapped reads
Both		FZD9	frizzled family receptor 9	XM_599625	4.28241	4.6875	2.60855	2.4763
Both		FZD3 like	frizzled homolog 3	XM_002689474	3.77514	3.53446	2.63643	1.21649
Both		FZD6 v2	frizzled homolog 6	XM_863880	3.34219	2.90662	1.68515	1.76818
Both		FZD8	frizzled-8-like	XM_869051	1.20594	1.19672	2.26947	2.09629
Both		FZD7	frizzled family receptor 7	NM_001144091	0.777971	0.600657	0.220278	0.187027
Both		FZD4	frizzled family receptor 4	NM_001206269	0.516635	0.240662	0.348932	0.271783
Both		FZD10	frizzled family receptor 10	NM_001098033	0.183945	0.162804	0.122395	0.0959257
Both		FZD2 like	FZD2 protein-like	XR_082806	0.0902757	0.0133167	0.014302	0.0392315
Both	SFRP	SFRP4	secreted frizzled-related protein 4	NM_001075764	0.434161	0.219579	0.176869	0.251567
Both		SFRP1	secreted frizzled-related protein 1	NM_174460	0.198166	0.0610056	0.090089	0.0449312
Both		SFRP5	secreted frizzled-related protein 5	NM_174461	0.0211409	0.0187112	0.0200956	0
Both		SFRP2	secreted frizzled-related protein 2	NM_001034393	0.0180492	0.0319496	1.68136	0.376499
Both	WNT9	WNT9A	wingless-type MMTV integration site family, member 9A	XM_588619	0.0820934	0.145317	0.156068	0.0713514
Both		WNT9B	wingless-type MMTV integration site family, member 9B	XM_615247	0.0716305	0.031699	0	0.0311288
Canonical	WNT10	WNT10A	wingless-type MMTV integration site family, member 10A	NM_001099078	8.2574	6.42785	5.7308	6.91751
Canonical	WNT2	WNT2B	wingless-type MMTV integration site family, member 2B	NM_001099363	1.31833	1.12075	0.51115	0.814138
Canonical	WNT8	WNT8B	wingless-type MMTV integration site family, member 8B	XM_002698491	0.109704	0.0970959	0	0.0953495
Canonical	WISP2	WISP2	WNT1 inducible signaling pathway protein 2	NM_001102176	0.0242735	0	0	0
Canonical	AIDA	AIDA	axin interactor, dorsalization associated	NM_001205634	8.12398	8.89448	8.14852	7.79457
Canonical	AXIN	AXIN1 v2	axin-1-like, transcript variant 2	XM_002697899	4.03664	4.14013	4.27717	3.66323
Canonical		AXIN1	axin 1	NM_001191398	3.95353	4.30826	3.55491	3.41557
Canonical		AXIN1 v1	axin-1-like, transcript variant 1	XM_002697898	3.86535	3.72565	3.61971	3.31969
Canonical		AXIN2	axin-2-like	XM_002696233	0.441084	0.251585	0.102489	0.11927
Canonical	Catenin	CTNNB1	catenin (cadherin-associated protein), beta 1	NM_001076141	285.191	292.31	279.285	296.302
Canonical		CTNNA1	catenin (cadherin-associated protein), alpha 1	NM_001035366	76.5456	77.2306	79.2688	76.3817
Canonical		CTNNBL1	catenin, beta like 1	NM_174637	27.6549	28.0196	23.6404	25.9188
Canonical		CTNNAL1	catenin (cadherin-associated protein), alpha-like 1	NM_001191534.1	21.5775	23.4669	21.7424	21.8291
Canonical		CTNNBIP1	catenin, beta interacting protein 1	NM_001037142	6.59216	7.77936	6.37064	6.35028
Canonical		CTNND1	catenin (cadherin-associated protein), delta 1	NM_001192402	14.0511	18.5978	13.9932	17.3205
Canonical		CTNNA2	catenin (cadherin-associated protein), alpha 2	NM_001102110	7.18248	7.22011	6.0622	5.77176
Canonical		CTNND2	catenin (cadherin-associated protein), delta 2	XM_002696428	0.166938	0.23394	0.165295	0.0906837
Canonical	DACT	DACT1	dishevelled-binding antagonist of beta-catenin 1	XM_002700646.2	3.0474	3.20855	7.05135	3.98512
Canonical		DACT1 v2	dishevelled-binding antagonist of beta-catenin 1, transcript variant 2	XM_002690960.2	0.676692	0.433999	0.866965	1.58544
Canonical	DVL	DVL2	dishevelled, dsh homolog 2 (Drosophila)	XM_002695783	11.7226	10.0388	8.02694	9.44792
Canonical		DVL3	dishevelled segment polarity protein 3	XM_002684877.3	11.3367	13.0754	12.3515	11.6825
Canonical		DVL1	dishevelled, dsh homolog 1 (Drosophila)	NM_001206601	10.383	10.0453	11.4238	11.9807
Canonical	GSK3beta	GSK3B	glycogen synthase kinase 3 beta	NM_001101310	28.444	29.7442	31.0866	28.6974
Canonical	GSK3alpha	GSK3A	glycogen synthase kinase 3 alpha	NM_001102192	26.2689	26.4753	26.1756	26.5186
Canonical	Ninein	NIN	ninein (GSK3B interacting protein) (NIN), transcript variant X1	XM_002690835.2	2.36008	2.35237	2.37442	2.07522
Canonical	FRAT	FRAT1	frequently rearranged in advanced T-cell lymphomas (FRAT1)	XM_002698415.2	1.21175	1.04811	1.09948	1.41224
Canonical		FRAT2	frequently rearranged in advanced T-cell lymphomas 2	XM_002698416.1	0.770366	1.18423	0.346867	0.493362
Canonical	APC	APC	adenomatous polyposis coli	XM_002690404.1	17.7678	17.4446	16.8621	17.1711
Canonical		APCDD1	adenomatosis polyposis coli down-regulated 1	XM_585921.5	4.62217	3.26029	2.37523	2.19221
Canonical		APC v1	adenomatous polyposis coli, transcript variant 1	XM_001787597.2	0.164219	0.19274	0.203607	0.164451
Canonical		APC2	adenomatosis polyposis coli 2	XM_002689175.2	0.117602	0.0946238	0.0762187	0.0185844
Canonical	LEF	LEF1	lymphoid enhancer-binding factor 1	XM_002688084	0.50551	0.447412	0.496532	0.585819
Canonical	LRP5	LRP5	low density lipoprotein receptor-related protein 5	XM_614220.3	13.2149	12.6415	11.4162	11.6895
Canonical	LRP6	LRP6	low density lipoprotein receptor-related protein 6	XM_002687783.1	17.736	18.6543	16.4035	17.3275
Canonical	MARK	MARK1	MAP/microtubule affinity-regulating kinase 1	NM_001192275.2	57.1641	66.8255	67.9015	66.1181
Canonical		MARK3	MAP/microtubule affinity-regulating kinase 3	XM_002696784.1	26.3613	25.181	24.7284	24.8658
Canonical		MARK2	MAP/microtubule affinity-regulating kinase 2	NM_001102182.1	14.1009	14.1664	13.0335	13.271
Canonical		MARK4	MAP/microtubule affinity-regulating kinase 4	NM_001035359.1	10.0382	7.75526	7.25895	7.92562
Canonical	Casein kinase 1	CSNK1G2	casein kinase 1, gamma 2	NM_001101056.1	92.8542	82.1553	87.8112	88.0192
Canonical		CSNK1A1	casein kinase 1, alpha 1	NM_174711.2	85.4363	91.2065	91.661	88.5884
Canonical		CSNK1D	casein kinase 1, delta	NM_001102080.1	34.5876	32.3879	34.0077	33.8993
Canonical		CSNK1G3	casein kinase 1, gamma 3	NM_001105329.2	12.9259	12.9027	12.3686	12.5061
Canonical		CSNK1G1	casein kinase 1, gamma 1	NM_001038146.1	6.60758	7.22618	7.45401	7.60779
Canonical		CSNK1B	casein kinase I beta	NM_001098159.1	5.54788	5.21609	4.30644	5.00547
Canonical		CSNK1E	casein kinase 1, epsilon	NM_001078109.1	5.24081	3.53192	3.45136	3.67679
Canonical	Casein kinase 2	CSNK2B	casein kinase 2, beta polypeptide	NM_001046454.1	129.866	124.292	128.551	130.959
Canonical		CSNK2A1	casein kinase 2, alpha 1 polypeptide	NM_174635.2	48.1752	49.305	48.2693	48.6364
Canonical		CSNK2A2	casein kinase 2, alpha prime polypeptid	NM_174636.2	22.7456	24.8471	21.144	20.7453
Canonical	NKD	NKD2	naked cuticle homolog 2 (Drosophila)	XM_001256156.2	0.35868	0.269838	0.153425	0.187048
Canonical		NKD1	naked cuticle homolog 1 (Drosophila)	NM_001105453.1	0.0470767	0	0.044749	0.12275
Canonical	ANKRD6	ANKRD6	ankyrin repeat domain 6	XM_002690181.1	5.83095	6.03292	4.09897	3.9208
Canonical	Legless	BCL9	B-cell CLL/lymphoma 9	XM_002703865.1	59.0891	64.6448	66.5743	69.7866
Canonical		BCL9L	B-cell CLL/lymphoma 9-like	NM_001205656.1	8.0942	8.30027	9.11907	8.39357
Canonical	PYGO	PYGO2	pygopus homolog 2 (Drosophila)	NM_001102242.1	17.7554	16.1919	16.2124	16.8776
Canonical		PYGO1	pygopus-like protein 1-like	XM_002690892.1	5.24976	4.47589	5.6769	5.98609
Canonical	MYC	MYC	v-myc myelocytomatosis viral oncogene homolog	NM_001046074.2	15.3991	15.5157	6.42362	5.57193
Canonical	Cyclin D	CCND2	cyclin D2	NM_001076372.1	509.371	415.485	515.852	494.075
Canonical		CCND3	cyclin D3	NM_001034709.1	12.7368	11.6605	13.4599	13.9567
Canonical		CCND1	cyclin D1	NM_001046273.1	0.426201	0.134721	0.231501	0.0264595
Non-canonical	WNT11	WNT11	wingless-type MMTV integration site family, member 11	NM_001082456.2	0.947504	1.07155	0.316897	0.411762
Non-canonical	WNT5	WNT5A	wingless-type MMTV integration site family, member 5A	NM_001205971.1	0.792302	0.739147	0.264612	0.46529
Non-canonical		WNT5B	wingless-type MMTV integration site family, member 5B	XM_002687910.1	0.0601342	0	0	0
Non-canonical	WNT7	WNT7B	wingless-type MMTV integration site family, member 7B	XM_603482.5	0.0286747	0.0253791	0	0
Non-canonical	WNT16	WNT16	wingless-type MMTV integration site family, member 16 (WNT16)	NM_001014949.1	0.0139807	0	0.0132894	0.0243026
Non-canonical	ROR2	ROR2	receptor tyrosine kinase-like orphan receptor 2	NM_001105464.2	113.826	121.543	110.495	120.062
Non-canonical	RYK	RYK	Tyrosine-protein kinase RYK-like	XM_002685100.1	157.916	162.268	214.247	204.891
Non-canonical	DAAM	DAAM1	dishevelled associated activator of morphogenesis 1	NM_001081588.1	4.11937	4.41592	4.38925	4.2654
Non-canonical		DAAM2_v1	dishevelled associated activator of morphogenesis 2, transcript variant 1	XM_001252205.3	1.47393	0.811706	0.985922	0.910978
Non-canonical	RHOA	RHOA	ras homolog gene family, member A	NM_176645.3	220.674	221.851	241.901	223.57
Non-canonical	RAC	RAC1	ras-related C3 botulinum toxin substrate 1	NM_174163.2	110.705	111.742	113.967	112.794
Non-canonical		RAC3	ras-related C3 botulinum toxin substrate 3	NM_001099179.1	31.7798	32.1014	18.1085	25.5375
Non-canonical		RAC2	ras-related C3 botulinum toxin substrate 2	NM_175792.2	0.868027	0.439008	0.377192	0.73289
Non-canonical	JNK	MAPK8IP1	mitogen-activated protein kinase 8 interacting protein 1	NM_001102508.1	14.1725	13.151	15.3272	15.5981
Non-canonical		MAPK8	mitogen-activated protein kinase 8	XM_002698955.1	6.0017	6.91	4.35727	5.1777
Non-canonical		MAPK8IP3	mitogen-activated protein kinase 8 interacting protein 3	XM_001789840.2	1.97134	1.94631	1.96044	2.01309
Non-canonical	AP-1	JUN	jun proto-oncogene	NM_001077827.1	8.7215	7.83241	5.16186	4.51321
Non-canonical		JUNB	jun B proto-oncogene	NM_001075656.1	5.73587	4.35891	3.96699	3.57568
Non-canonical		JUND	jun D proto-oncogene	NM_001103253.1	37.5714	34.7814	42.1477	38.7087
Non-canonical	PKC	PRKCE	protein kinase C, epsilon	NM_001111120.1	5.94112	6.14744	5.63471	5.60897
Non-canonical		PRKCD	protein kinase C, delta	NM_001077855.1	2.58952	2.03487	2.0589	1.89309
Non-canonical		PRKCA	protein kinase C, alpha	NM_174435.1	2.13782	1.6556	1.25513	1.65315
Non-canonical		PRKCH	protein kinase C, eta	NM_001076863.1	0.596371	0.284216	0.47967	0.332267
Non-canonical		PRKCQ	protein kinase C, theta	XM_002692066	0.149155	0.0406193	0.065437	0.059833
Non-canonical		PRKCZ	protein kinase C, zeta	NM_001077833.1	0.538188	0.721718	0.170526	0.0708736
Non-canonical	Calmodulin	CALM1	calmodulin 2	XM_002691114.1	247.486	226.931	280.924	270.239
Non-canonical		CALM3	calmodulin 3	NM_001046249.1	122.355	121.773	116.64	126.275
Non-canonical	Calcineurin	PPP3CB	protein phosphatase 3, catalytic subunit, beta isozyme	NM_001099214.1	25.5626	26.8245	28.0726	27.4198
Non-canonical		PPP3CC	protein phosphatase 3, catalytic subunit, gamma isozyme	NM_001098076.1	16.5397	17.4814	16.1953	16.4504
Non-canonical		PPP3CA	protein phosphatase 3, catalytic subunit, alpha isozyme	NM_174787.2	5.88712	5.15493	5.56618	5.13044
Non-canonical	NFAT	NFATC2IP	nuclear factor of activated T-cells, cytoplasmic, calcineurin-dependent 2 interacting protein	NM_001098883.1	12.2768	10.7641	9.06921	10.5105
Non-canonical		NFATC4	nuclear factor of activated T-cells, cytoplasmic, calcineurin-dependent 4	NM_001102536.1	10.3775	10.6658	9.73905	10.5026
Non-canonical		NFAT5	nuclear factor of activated T-cells 5, tonicity-responsive	XM_002694839.1	5.91531	4.32221	5.12118	5.32613
Non-canonical		NFATC3	nuclear factor of activated T-cells, cytoplasmic, calcineurin-dependent 3	NM_001192831.1	2.77468	2.78381	2.48513	2.38549
Non-canonical		NFATC1	nuclear factor of activated T-cells, cytoplasmic, calcineurin-dependent 1	NM_001166615.1	0.054411	0.038526	0.0517206	0.0472913
Non-canonical		NFATC2	nuclear factor of activated T-cells, cytoplasmic, calcineurin-ependent 2	XM_608872.3	0.0664694	0.011766	0.0126365	0.0346631
Non-canonical	CAMK	CAMK1	calcium/calmodulin-dependent protein kinase I	NM_001076868.1	34.6247	33.1102	34.9637	34.9789
Non-canonical		CAMK1D	calcium/calmodulin-dependent protein kinase ID-like	XM_002692061.1	6.84664	4.81782	3.26555	4.05829
Non-canonical		CAMK2G	calcium/calmodulin-dependent protein kinase II gamma	NM_001097564.	6.05439	6.24862	5.34534	5.04811
Non-canonical		CAMK2D	calcium/calmodulin-dependent protein kinase II delta	NM_001046333.1	5.1217	5.15609	6.06826	6.62454
Non-canonical		CAMK2N1	calcium/calmodulin-dependent protein kinase II inhibitor 1	NM_001114520.1	0.325345	0.020568	0.0662695	0.121189
Non-canonical		CAMK1G	calcium/calmodulin-dependent protein kinase IG	NM_001076836.1	0.247987	0.109743	0.265191	0.215538
Non-canonical		CAMK2N2	calcium/calmodulin-dependent protein kinase II inhibitor 2	NM_001114514.1	0.272217	0.289117	0.103503	0.165618
Non-canonical		CAMK2A	calcium/calmodulin-dependent protein kinase II alpha	NM_001075938.1	0.0120487	0.0213278	0.0114529	0.0418884
Non-canonical		CAMK2B	calcium/calmodulin-dependent protein kinase II beta	NM_001035357.1	0.0191065	0	0	0
Non-canonical	MAP3K7	MAP3K7	mitogen-activated protein kinase kinase kinase 7	NM_001081595.1	24.3903	24.3642	21.8621	22.8108
Non-canonical		MAP3K7IP2	mitogen-activated protein kinase kinase kinase 7 interacting protein 2	XM_002690317.1	14.821	15.6501	15.8838	15.9119
Non-canonical		MAP3K7IP3	mitogen-activated protein kinase kinase kinase 7 interacting protein 2	XM_001789582.1	13.0445	14.5016	17.0117	15.6771
Non-canonical	NLK	NLK	nemo-like kinase	XM_002695742.1	11.1218	10.5898	12.277	12.5041
